# Supplementary material for: Statistical considerations on real time and extended controlled temperature conditions (ECTC) stability data analysis of vaccines
Source: Vaccine. 2023 Oct 6;41(42):6206–14. doi: 10.1016/j.vaccine.2023.08.012 (PMC10560890; doi:10.1016/j.vaccine.2023.08.012)
Supplement: Supplementary Data D — Sample data (CSV format). [file mmc4.csv]

method	batch	nmonth	ndays	emonth	repl	antigen
RT	Batch01	0.00	0	NA	1	928.43
RT	Batch01	0.00	0	NA	2	921.51
RT	Batch01	3.00	0	NA	1	883.60
RT	Batch01	3.00	0	NA	2	868.14
RT	Batch01	6.00	0	NA	1	913.88
RT	Batch01	6.00	0	NA	2	859.39
RT	Batch01	9.00	0	NA	1	879.38
RT	Batch01	9.00	0	NA	2	834.26
RT	Batch01	12.00	0	NA	1	922.15
RT	Batch01	12.00	0	NA	2	892.40
RT	Batch01	18.00	0	NA	1	889.08
RT	Batch01	18.00	0	NA	2	837.27
RT	Batch01	24.00	0	NA	1	862.13
RT	Batch01	24.00	0	NA	2	861.99
RT	Batch02	0.00	0	NA	1	910.84
RT	Batch02	0.00	0	NA	2	911.75
RT	Batch02	3.00	0	NA	1	955.40
RT	Batch02	3.00	0	NA	2	885.42
RT	Batch02	6.00	0	NA	1	847.69
RT	Batch02	6.00	0	NA	2	853.60
RT	Batch02	9.00	0	NA	1	835.47
RT	Batch02	9.00	0	NA	2	841.67
RT	Batch02	12.00	0	NA	1	865.91
RT	Batch02	12.00	0	NA	2	909.41
RT	Batch02	18.00	0	NA	1	879.53
RT	Batch02	18.00	0	NA	2	907.55
RT	Batch02	24.00	0	NA	1	865.22
RT	Batch02	24.00	0	NA	2	832.29
RT	Batch03	0.00	0	NA	1	864.24
RT	Batch03	0.00	0	NA	2	924.35
RT	Batch03	3.00	0	NA	1	923.63
RT	Batch03	3.00	0	NA	2	947.79
RT	Batch03	6.00	0	NA	1	916.60
RT	Batch03	6.00	0	NA	2	948.44
RT	Batch03	9.00	0	NA	1	856.50
RT	Batch03	9.00	0	NA	2	844.25
RT	Batch03	12.00	0	NA	1	905.82
RT	Batch03	12.00	0	NA	2	825.22
RT	Batch03	18.00	0	NA	1	846.17
RT	Batch03	18.00	0	NA	2	812.47
RT	Batch03	24.00	0	NA	1	849.39
RT	Batch03	24.00	0	NA	2	804.25
ECTC	Batch04	0.00	0	0	1	867.90
ECTC	Batch04	0.00	0	0	2	929.24
ECTC	Batch04	0.00	0	6	1	944.84
ECTC	Batch04	0.00	0	6	2	882.08
ECTC	Batch04	0.00	0	12	1	915.58
ECTC	Batch04	0.00	0	12	2	878.27
ECTC	Batch04	0.00	0	24	1	946.67
ECTC	Batch04	0.00	0	24	2	879.08
ECTC	Batch04	0.10	3	0	1	859.55
ECTC	Batch04	0.10	3	0	2	879.08
ECTC	Batch04	0.10	3	6	1	923.66
ECTC	Batch04	0.10	3	6	2	916.95
ECTC	Batch04	0.10	3	12	1	942.22
ECTC	Batch04	0.10	3	12	2	852.43
ECTC	Batch04	0.10	3	24	1	903.64
ECTC	Batch04	0.10	3	24	2	862.44
ECTC	Batch04	0.23	7	0	1	865.88
ECTC	Batch04	0.23	7	0	2	869.54
ECTC	Batch04	0.23	7	6	1	884.02
ECTC	Batch04	0.23	7	6	2	881.87
ECTC	Batch04	0.23	7	12	1	834.12
ECTC	Batch04	0.23	7	12	2	924.09
ECTC	Batch04	0.23	7	24	1	860.85
ECTC	Batch04	0.23	7	24	2	878.09
ECTC	Batch04	0.33	10	0	1	871.28
ECTC	Batch04	0.33	10	0	2	842.23
ECTC	Batch04	0.33	10	6	1	887.24
ECTC	Batch04	0.33	10	6	2	875.80
ECTC	Batch04	0.33	10	12	1	862.67
ECTC	Batch04	0.33	10	12	2	871.13
ECTC	Batch04	0.33	10	24	1	834.33
ECTC	Batch04	0.33	10	24	2	882.45
ECTC	Batch04	0.40	12	0	1	888.84
ECTC	Batch04	0.40	12	0	2	825.97
ECTC	Batch04	0.40	12	6	1	834.83
ECTC	Batch04	0.40	12	6	2	853.34
ECTC	Batch04	0.40	12	12	1	918.22
ECTC	Batch04	0.40	12	12	2	907.31
ECTC	Batch04	0.40	12	24	1	902.42
ECTC	Batch04	0.40	12	24	2	846.04
ECTC	Batch04	0.47	14	0	1	806.99
ECTC	Batch04	0.47	14	0	2	805.05
ECTC	Batch04	0.47	14	6	1	887.04
ECTC	Batch04	0.47	14	6	2	865.38
ECTC	Batch04	0.47	14	12	1	835.66
ECTC	Batch04	0.47	14	12	2	873.48
ECTC	Batch04	0.47	14	24	1	848.99
ECTC	Batch04	0.47	14	24	2	870.37
ECTC	Batch05	0.00	0	0	1	948.18
ECTC	Batch05	0.00	0	0	2	934.04
ECTC	Batch05	0.00	0	6	1	927.89
ECTC	Batch05	0.00	0	6	2	918.51
ECTC	Batch05	0.00	0	12	1	957.52
ECTC	Batch05	0.00	0	12	2	851.76
ECTC	Batch05	0.00	0	24	2	951.43
ECTC	Batch05	0.00	0	24	2	883.18
ECTC	Batch05	0.10	3	0	1	948.47
ECTC	Batch05	0.10	3	0	2	891.57
ECTC	Batch05	0.10	3	6	1	932.47
ECTC	Batch05	0.10	3	6	2	889.97
ECTC	Batch05	0.10	3	12	1	868.17
ECTC	Batch05	0.10	3	12	2	861.33
ECTC	Batch05	0.10	3	24	1	913.94
ECTC	Batch05	0.10	3	24	2	843.20
ECTC	Batch05	0.23	7	0	1	881.85
ECTC	Batch05	0.23	7	0	2	900.48
ECTC	Batch05	0.23	7	6	1	859.01
ECTC	Batch05	0.23	7	6	2	915.08
ECTC	Batch05	0.23	7	12	1	867.25
ECTC	Batch05	0.23	7	12	2	888.09
ECTC	Batch05	0.23	7	24	1	842.74
ECTC	Batch05	0.23	7	24	2	916.06
ECTC	Batch05	0.33	10	0	1	879.61
ECTC	Batch05	0.33	10	0	2	863.72
ECTC	Batch05	0.33	10	6	1	891.26
ECTC	Batch05	0.33	10	6	2	903.13
ECTC	Batch05	0.33	10	12	1	851.06
ECTC	Batch05	0.33	10	12	2	911.13
ECTC	Batch05	0.33	10	24	1	875.44
ECTC	Batch05	0.33	10	24	2	897.25
ECTC	Batch05	0.40	12	0	1	874.71
ECTC	Batch05	0.40	12	0	2	826.76
ECTC	Batch05	0.40	12	6	1	889.95
ECTC	Batch05	0.40	12	6	2	909.87
ECTC	Batch05	0.40	12	12	1	887.08
ECTC	Batch05	0.40	12	12	2	828.14
ECTC	Batch05	0.40	12	24	1	909.77
ECTC	Batch05	0.40	12	24	2	848.18
ECTC	Batch05	0.47	14	0	1	825.32
ECTC	Batch05	0.47	14	0	2	862.49
ECTC	Batch05	0.47	14	6	1	892.11
ECTC	Batch05	0.47	14	6	2	812.17
ECTC	Batch05	0.47	14	12	1	843.30
ECTC	Batch05	0.47	14	12	2	877.12
ECTC	Batch05	0.47	14	24	1	802.63
ECTC	Batch05	0.47	14	24	2	811.76
ECTC	Batch06	0.00	0	0	1	913.18
ECTC	Batch06	0.00	0	0	2	920.70
ECTC	Batch06	0.00	0	6	1	948.16
ECTC	Batch06	0.00	0	6	2	857.11
ECTC	Batch06	0.00	0	12	1	884.51
ECTC	Batch06	0.00	0	12	2	934.90
ECTC	Batch06	0.00	0	24	1	853.70
ECTC	Batch06	0.00	0	24	2	919.07
ECTC	Batch06	0.10	3	0	1	856.52
ECTC	Batch06	0.10	3	0	2	923.70
ECTC	Batch06	0.10	3	6	1	866.91
ECTC	Batch06	0.10	3	6	2	931.09
ECTC	Batch06	0.10	3	12	1	886.64
ECTC	Batch06	0.10	3	12	2	899.81
ECTC	Batch06	0.10	3	24	1	877.56
ECTC	Batch06	0.10	3	24	2	883.36
ECTC	Batch06	0.23	7	0	1	843.33
ECTC	Batch06	0.23	7	0	2	838.79
ECTC	Batch06	0.23	7	6	1	903.80
ECTC	Batch06	0.23	7	6	2	832.49
ECTC	Batch06	0.23	7	12	1	894.52
ECTC	Batch06	0.23	7	12	2	836.78
ECTC	Batch06	0.23	7	24	1	856.97
ECTC	Batch06	0.23	7	24	2	832.08
ECTC	Batch06	0.33	10	0	1	896.86
ECTC	Batch06	0.33	10	0	2	907.52
ECTC	Batch06	0.33	10	6	1	899.25
ECTC	Batch06	0.33	10	6	2	899.00
ECTC	Batch06	0.33	10	12	1	892.58
ECTC	Batch06	0.33	10	12	2	830.96
ECTC	Batch06	0.33	10	24	1	906.93
ECTC	Batch06	0.33	10	24	2	852.71
ECTC	Batch06	0.40	12	0	1	819.24
ECTC	Batch06	0.40	12	0	2	873.22
ECTC	Batch06	0.40	12	6	1	812.26
ECTC	Batch06	0.40	12	6	2	843.69
ECTC	Batch06	0.40	12	12	1	863.71
ECTC	Batch06	0.40	12	12	2	865.65
ECTC	Batch06	0.40	12	24	1	812.10
ECTC	Batch06	0.40	12	24	2	814.81
ECTC	Batch06	0.47	14	0	1	899.82
ECTC	Batch06	0.47	14	0	2	836.30
ECTC	Batch06	0.47	14	6	1	823.22
ECTC	Batch06	0.47	14	6	2	828.08
ECTC	Batch06	0.47	14	12	1	837.63
ECTC	Batch06	0.47	14	12	2	807.61
ECTC	Batch06	0.47	14	24	1	855.92
ECTC	Batch06	0.47	14	24	2	837.59
RT	Batch07	0.00	0	NA	1	933.57
RT	Batch07	0.00	0	NA	2	866.24
RT	Batch07	3.00	0	NA	1	939.23
RT	Batch07	3.00	0	NA	2	942.06
RT	Batch07	6.00	0	NA	1	921.54
RT	Batch07	6.00	0	NA	2	913.53
RT	Batch07	9.00	0	NA	1	904.89
RT	Batch07	9.00	0	NA	2	948.69
RT	Batch07	12.00	0	NA	1	869.88
RT	Batch07	12.00	0	NA	2	874.53
RT	Batch07	18.00	0	NA	1	874.26
RT	Batch07	18.00	0	NA	2	876.79
RT	Batch07	24.00	0	NA	1	821.18
RT	Batch07	24.00	0	NA	2	868.99
RT	Batch08	0.00	0	NA	1	965.31
RT	Batch08	0.00	0	NA	2	939.50
RT	Batch08	3.00	0	NA	1	862.08
RT	Batch08	3.00	0	NA	2	904.74
RT	Batch08	6.00	0	NA	1	892.05
RT	Batch08	6.00	0	NA	2	910.78
RT	Batch08	9.00	0	NA	1	865.78
RT	Batch08	9.00	0	NA	2	931.38
RT	Batch08	12.00	0	NA	1	828.59
RT	Batch08	12.00	0	NA	2	833.22
RT	Batch08	18.00	0	NA	1	892.47
RT	Batch08	18.00	0	NA	2	843.02
RT	Batch08	24.00	0	NA	1	851.99
RT	Batch08	24.00	0	NA	2	847.41
RT	Batch09	0.00	0	NA	1	926.02
RT	Batch09	0.00	0	NA	2	912.82
RT	Batch09	3.00	0	NA	1	882.65
RT	Batch09	3.00	0	NA	2	945.40
RT	Batch09	6.00	0	NA	1	849.60
RT	Batch09	6.00	0	NA	2	917.90
RT	Batch09	9.00	0	NA	1	891.84
RT	Batch09	9.00	0	NA	2	876.36
RT	Batch09	12.00	0	NA	1	895.92
RT	Batch09	12.00	0	NA	2	906.48
RT	Batch09	18.00	0	NA	1	867.78
RT	Batch09	18.00	0	NA	2	886.23
RT	Batch09	24.00	0	NA	1	840.96
RT	Batch09	24.00	0	NA	2	866.54
ECTC	Batch10	0.00	0	0	1	867.04
ECTC	Batch10	0.00	0	0	2	956.08
ECTC	Batch10	0.00	0	6	1	858.71
ECTC	Batch10	0.00	0	6	2	897.20
ECTC	Batch10	0.00	0	12	1	909.28
ECTC	Batch10	0.00	0	12	2	877.62
ECTC	Batch10	0.10	3	0	1	894.22
ECTC	Batch10	0.10	3	0	2	935.70
ECTC	Batch10	0.10	3	6	1	877.75
ECTC	Batch10	0.10	3	6	2	933.18
ECTC	Batch10	0.10	3	12	1	852.96
ECTC	Batch10	0.10	3	12	2	845.14
ECTC	Batch10	0.23	7	0	1	831.15
ECTC	Batch10	0.23	7	0	2	840.25
ECTC	Batch10	0.23	7	6	1	928.03
ECTC	Batch10	0.23	7	6	2	857.93
ECTC	Batch10	0.23	7	12	1	909.80
ECTC	Batch10	0.23	7	12	2	917.08
ECTC	Batch10	0.33	10	0	1	859.95
ECTC	Batch10	0.33	10	0	2	904.90
ECTC	Batch10	0.33	10	6	1	873.39
ECTC	Batch10	0.33	10	6	2	828.93
ECTC	Batch10	0.33	10	12	1	877.66
ECTC	Batch10	0.33	10	12	2	925.21
ECTC	Batch10	0.40	12	0	1	813.78
ECTC	Batch10	0.40	12	0	2	847.24
ECTC	Batch10	0.40	12	6	1	834.00
ECTC	Batch10	0.40	12	6	2	873.81
ECTC	Batch10	0.40	12	12	1	829.31
ECTC	Batch10	0.40	12	12	2	862.09
ECTC	Batch10	0.47	14	0	1	858.85
ECTC	Batch10	0.47	14	0	2	875.51
ECTC	Batch10	0.47	14	6	1	855.60
ECTC	Batch10	0.47	14	6	2	880.98
ECTC	Batch10	0.47	14	12	1	879.91
ECTC	Batch10	0.47	14	12	2	865.12
ECTC	Batch11	0.00	0	0	1	891.93
ECTC	Batch11	0.00	0	0	2	880.65
ECTC	Batch11	0.00	0	6	1	938.18
ECTC	Batch11	0.00	0	6	2	929.96
ECTC	Batch11	0.00	0	12	1	851.29
ECTC	Batch11	0.00	0	12	2	951.90
ECTC	Batch11	0.10	3	0	1	861.01
ECTC	Batch11	0.10	3	0	2	844.85
ECTC	Batch11	0.10	3	6	1	895.59
ECTC	Batch11	0.10	3	6	2	895.92
ECTC	Batch11	0.10	3	12	1	858.82
ECTC	Batch11	0.10	3	12	2	848.78
ECTC	Batch11	0.23	7	0	1	893.64
ECTC	Batch11	0.23	7	0	2	845.06
ECTC	Batch11	0.23	7	6	1	914.61
ECTC	Batch11	0.23	7	6	2	898.15
ECTC	Batch11	0.23	7	12	1	834.39
ECTC	Batch11	0.23	7	12	2	888.57
ECTC	Batch11	0.33	10	0	1	880.41
ECTC	Batch11	0.33	10	0	2	926.62
ECTC	Batch11	0.33	10	6	1	833.03
ECTC	Batch11	0.33	10	6	2	851.07
ECTC	Batch11	0.33	10	12	1	824.46
ECTC	Batch11	0.33	10	12	2	862.60
ECTC	Batch11	0.40	12	0	1	846.14
ECTC	Batch11	0.40	12	0	2	914.52
ECTC	Batch11	0.40	12	6	1	894.46
ECTC	Batch11	0.40	12	6	2	811.64
ECTC	Batch11	0.40	12	12	1	829.89
ECTC	Batch11	0.40	12	12	2	888.77
ECTC	Batch11	0.47	14	0	1	863.69
ECTC	Batch11	0.47	14	0	2	893.55
ECTC	Batch11	0.47	14	6	1	891.86
ECTC	Batch11	0.47	14	6	2	882.56
ECTC	Batch11	0.47	14	12	1	832.33
ECTC	Batch11	0.47	14	12	2	889.55
ECTC	Batch12	0.00	0	0	1	893.96
ECTC	Batch12	0.00	0	0	2	934.62
ECTC	Batch12	0.00	0	6	1	911.32
ECTC	Batch12	0.00	0	6	2	909.71
ECTC	Batch12	0.00	0	12	1	861.17
ECTC	Batch12	0.00	0	12	2	871.62
ECTC	Batch12	0.10	3	0	1	922.26
ECTC	Batch12	0.10	3	0	2	911.21
ECTC	Batch12	0.10	3	6	1	849.76
ECTC	Batch12	0.10	3	6	2	851.67
ECTC	Batch12	0.10	3	12	1	919.84
ECTC	Batch12	0.10	3	12	2	884.68
ECTC	Batch12	0.23	7	0	1	864.06
ECTC	Batch12	0.23	7	0	2	909.69
ECTC	Batch12	0.23	7	6	1	897.62
ECTC	Batch12	0.23	7	6	2	909.75
ECTC	Batch12	0.23	7	12	1	883.19
ECTC	Batch12	0.23	7	12	2	857.14
ECTC	Batch12	0.33	10	0	1	912.19
ECTC	Batch12	0.33	10	0	2	833.81
ECTC	Batch12	0.33	10	6	1	840.12
ECTC	Batch12	0.33	10	6	2	868.65
ECTC	Batch12	0.33	10	12	1	889.24
ECTC	Batch12	0.33	10	12	2	853.01
ECTC	Batch12	0.40	12	0	1	898.54
ECTC	Batch12	0.40	12	0	2	836.06
ECTC	Batch12	0.40	12	6	1	828.74
ECTC	Batch12	0.40	12	6	2	905.06
ECTC	Batch12	0.40	12	12	1	903.48
ECTC	Batch12	0.40	12	12	2	841.35
ECTC	Batch12	0.47	14	0	1	809.61
ECTC	Batch12	0.47	14	0	2	857.44
ECTC	Batch12	0.47	14	6	1	890.84
ECTC	Batch12	0.47	14	6	2	872.99
ECTC	Batch12	0.47	14	12	1	819.39
ECTC	Batch12	0.47	14	12	2	826.57
RT	Batch13	0.00	0	NA	1	882.53
RT	Batch13	0.00	0	NA	2	980.80
RT	Batch13	3.00	0	NA	1	941.71
RT	Batch13	3.00	0	NA	2	853.82
RT	Batch13	6.00	0	NA	1	911.93
RT	Batch13	6.00	0	NA	2	905.74
RT	Batch13	9.00	0	NA	1	839.70
RT	Batch13	9.00	0	NA	2	914.71
RT	Batch13	12.00	0	NA	1	879.26
RT	Batch13	12.00	0	NA	2	869.17
RT	Batch13	18.00	0	NA	1	894.40
RT	Batch13	18.00	0	NA	2	822.20
RT	Batch13	24.00	0	NA	1	838.22
RT	Batch13	24.00	0	NA	2	872.88
RT	Batch14	0.00	0	NA	1	901.00
RT	Batch14	0.00	0	NA	2	864.06
RT	Batch14	3.00	0	NA	1	958.01
RT	Batch14	3.00	0	NA	2	922.42
RT	Batch14	6.00	0	NA	1	899.12
RT	Batch14	6.00	0	NA	2	881.73
RT	Batch14	9.00	0	NA	1	933.36
RT	Batch14	9.00	0	NA	2	874.53
RT	Batch14	12.00	0	NA	1	865.28
RT	Batch14	12.00	0	NA	2	863.04
RT	Batch14	18.00	0	NA	1	851.95
RT	Batch14	18.00	0	NA	2	819.20
RT	Batch14	24.00	0	NA	1	849.19
RT	Batch14	24.00	0	NA	2	858.79
RT	Batch15	0.00	0	NA	1	951.70
RT	Batch15	0.00	0	NA	2	963.99
RT	Batch15	3.00	0	NA	1	902.53
RT	Batch15	3.00	0	NA	2	866.04
RT	Batch15	6.00	0	NA	1	947.72
RT	Batch15	6.00	0	NA	2	886.02
RT	Batch15	9.00	0	NA	1	888.96
RT	Batch15	9.00	0	NA	2	841.06
RT	Batch15	12.00	0	NA	1	838.37
RT	Batch15	12.00	0	NA	2	884.18
RT	Batch15	18.00	0	NA	1	902.61
RT	Batch15	18.00	0	NA	2	844.02
RT	Batch15	24.00	0	NA	1	825.18
RT	Batch15	24.00	0	NA	2	819.49
ECTC	Batch16	0.00	0	0	1	938.62
ECTC	Batch16	0.00	0	0	2	893.14
ECTC	Batch16	0.00	0	6	1	936.10
ECTC	Batch16	0.00	0	6	2	937.08
ECTC	Batch16	0.00	0	12	1	882.73
ECTC	Batch16	0.00	0	12	2	923.93
ECTC	Batch16	0.10	3	0	1	902.22
ECTC	Batch16	0.10	3	0	2	852.99
ECTC	Batch16	0.10	3	6	1	943.64
ECTC	Batch16	0.10	3	6	2	866.36
ECTC	Batch16	0.10	3	12	1	913.58
ECTC	Batch16	0.10	3	12	2	857.80
ECTC	Batch16	0.23	7	0	1	876.37
ECTC	Batch16	0.23	7	0	2	888.40
ECTC	Batch16	0.23	7	6	1	911.58
ECTC	Batch16	0.23	7	6	2	839.01
ECTC	Batch16	0.23	7	12	1	838.21
ECTC	Batch16	0.23	7	12	2	882.24
ECTC	Batch16	0.33	10	0	1	895.27
ECTC	Batch16	0.33	10	0	2	851.81
ECTC	Batch16	0.33	10	6	1	832.65
ECTC	Batch16	0.33	10	6	2	903.33
ECTC	Batch16	0.33	10	12	1	877.28
ECTC	Batch16	0.33	10	12	2	858.12
ECTC	Batch16	0.40	12	0	1	817.92
ECTC	Batch16	0.40	12	0	2	836.02
ECTC	Batch16	0.40	12	6	1	913.93
ECTC	Batch16	0.40	12	6	2	821.19
ECTC	Batch16	0.40	12	12	1	863.10
ECTC	Batch16	0.40	12	12	2	826.55
ECTC	Batch16	0.47	14	0	1	801.62
ECTC	Batch16	0.47	14	0	2	894.34
ECTC	Batch16	0.47	14	6	1	853.73
ECTC	Batch16	0.47	14	6	2	827.09
ECTC	Batch16	0.47	14	12	1	808.32
ECTC	Batch16	0.47	14	12	2	834.10
ECTC	Batch17	0.00	0	0	1	886.86
ECTC	Batch17	0.00	0	0	2	872.40
ECTC	Batch17	0.00	0	6	1	915.32
ECTC	Batch17	0.00	0	6	2	907.35
ECTC	Batch17	0.00	0	12	1	868.81
ECTC	Batch17	0.00	0	12	2	874.69
ECTC	Batch17	0.10	3	0	1	880.20
ECTC	Batch17	0.10	3	0	2	856.59
ECTC	Batch17	0.10	3	6	1	937.25
ECTC	Batch17	0.10	3	6	2	908.50
ECTC	Batch17	0.10	3	12	1	858.82
ECTC	Batch17	0.10	3	12	2	939.49
ECTC	Batch17	0.23	7	0	1	911.66
ECTC	Batch17	0.23	7	0	2	837.34
ECTC	Batch17	0.23	7	6	1	878.94
ECTC	Batch17	0.23	7	6	2	924.39
ECTC	Batch17	0.23	7	12	1	887.90
ECTC	Batch17	0.23	7	12	2	875.25
ECTC	Batch17	0.33	10	0	1	845.53
ECTC	Batch17	0.33	10	0	2	918.60
ECTC	Batch17	0.33	10	6	1	919.69
ECTC	Batch17	0.33	10	6	2	894.42
ECTC	Batch17	0.33	10	12	1	825.12
ECTC	Batch17	0.33	10	12	2	877.15
ECTC	Batch17	0.40	12	0	1	881.87
ECTC	Batch17	0.40	12	0	2	812.43
ECTC	Batch17	0.40	12	6	1	832.68
ECTC	Batch17	0.40	12	6	2	824.11
ECTC	Batch17	0.40	12	12	1	903.26
ECTC	Batch17	0.40	12	12	2	810.55
ECTC	Batch17	0.47	14	0	1	889.34
ECTC	Batch17	0.47	14	0	2	876.85
ECTC	Batch17	0.47	14	6	1	818.06
ECTC	Batch17	0.47	14	6	2	833.67
ECTC	Batch17	0.47	14	12	1	877.82
ECTC	Batch17	0.47	14	12	2	833.78
ECTC	Batch18	0.00	0	0	1	932.16
ECTC	Batch18	0.00	0	0	2	900.66
ECTC	Batch18	0.00	0	6	1	949.22
ECTC	Batch18	0.00	0	6	2	893.26
ECTC	Batch18	0.00	0	12	1	937.36
ECTC	Batch18	0.00	0	12	2	851.91
ECTC	Batch18	0.10	3	0	1	935.11
ECTC	Batch18	0.10	3	0	2	907.10
ECTC	Batch18	0.10	3	6	1	887.77
ECTC	Batch18	0.10	3	6	2	907.56
ECTC	Batch18	0.10	3	12	1	912.05
ECTC	Batch18	0.10	3	12	2	897.29
ECTC	Batch18	0.23	7	0	1	865.53
ECTC	Batch18	0.23	7	0	2	837.47
ECTC	Batch18	0.23	7	6	1	891.02
ECTC	Batch18	0.23	7	6	2	846.98
ECTC	Batch18	0.23	7	12	1	844.31
ECTC	Batch18	0.23	7	12	2	871.61
ECTC	Batch18	0.33	10	0	1	923.22
ECTC	Batch18	0.33	10	0	2	852.52
ECTC	Batch18	0.33	10	6	1	873.13
ECTC	Batch18	0.33	10	6	2	865.91
ECTC	Batch18	0.33	10	12	1	856.50
ECTC	Batch18	0.33	10	12	2	831.60
ECTC	Batch18	0.40	12	0	1	839.50
ECTC	Batch18	0.40	12	0	2	912.75
ECTC	Batch18	0.40	12	6	1	840.60
ECTC	Batch18	0.40	12	6	2	848.17
ECTC	Batch18	0.40	12	12	1	913.58
ECTC	Batch18	0.40	12	12	2	913.99
ECTC	Batch18	0.47	14	0	1	818.35
ECTC	Batch18	0.47	14	0	2	830.22
ECTC	Batch18	0.47	14	6	1	899.10
ECTC	Batch18	0.47	14	6	2	838.70
ECTC	Batch18	0.47	14	12	1	863.00
ECTC	Batch18	0.47	14	12	2	831.14
RT	Batch19	0.00	0	NA	1	920.82
RT	Batch19	0.00	0	NA	2	972.30
RT	Batch19	3.00	0	NA	1	916.29
RT	Batch19	3.00	0	NA	2	870.28
RT	Batch19	6.00	0	NA	1	856.05
RT	Batch19	6.00	0	NA	2	860.81
RT	Batch19	9.00	0	NA	1	834.86
RT	Batch19	9.00	0	NA	2	844.69
RT	Batch19	12.00	0	NA	1	877.41
RT	Batch19	12.00	0	NA	2	853.63
RT	Batch19	18.00	0	NA	1	818.70
RT	Batch19	18.00	0	NA	2	878.17
RT	Batch19	24.00	0	NA	1	872.20
RT	Batch19	24.00	0	NA	2	818.12
RT	Batch20	0.00	0	NA	1	965.08
RT	Batch20	0.00	0	NA	2	905.07
RT	Batch20	3.00	0	NA	1	950.94
RT	Batch20	3.00	0	NA	2	901.29
RT	Batch20	6.00	0	NA	1	936.75
RT	Batch20	6.00	0	NA	2	841.71
RT	Batch20	9.00	0	NA	1	888.50
RT	Batch20	9.00	0	NA	2	893.40
RT	Batch20	12.00	0	NA	1	833.99
RT	Batch20	12.00	0	NA	2	900.77
RT	Batch20	18.00	0	NA	1	810.68
RT	Batch20	18.00	0	NA	2	881.99
RT	Batch20	24.00	0	NA	1	843.62
RT	Batch20	24.00	0	NA	2	806.25
RT	Batch21	0.00	0	NA	1	965.45
RT	Batch21	0.00	0	NA	2	901.48
RT	Batch21	3.00	0	NA	1	937.58
RT	Batch21	3.00	0	NA	2	851.99
RT	Batch21	6.00	0	NA	1	876.20
RT	Batch21	6.00	0	NA	2	921.58
RT	Batch21	9.00	0	NA	1	871.66
RT	Batch21	9.00	0	NA	2	835.71
RT	Batch21	12.00	0	NA	1	835.27
RT	Batch21	12.00	0	NA	2	829.19
RT	Batch21	18.00	0	NA	1	835.10
RT	Batch21	18.00	0	NA	2	851.39
RT	Batch21	24.00	0	NA	1	865.80
RT	Batch21	24.00	0	NA	2	838.16
ECTC	Batch22	0.00	0	0	1	901.77
ECTC	Batch22	0.00	0	0	2	860.19
ECTC	Batch22	0.00	0	6	1	883.59
ECTC	Batch22	0.00	0	6	2	934.13
ECTC	Batch22	0.00	0	12	1	856.36
ECTC	Batch22	0.00	0	12	2	939.91
ECTC	Batch22	0.10	3	0	1	938.30
ECTC	Batch22	0.10	3	0	2	843.47
ECTC	Batch22	0.10	3	6	1	922.98
ECTC	Batch22	0.10	3	6	2	908.40
ECTC	Batch22	0.10	3	12	1	912.71
ECTC	Batch22	0.10	3	12	2	869.03
ECTC	Batch22	0.23	7	0	1	871.02
ECTC	Batch22	0.23	7	0	2	855.54
ECTC	Batch22	0.23	7	6	1	848.54
ECTC	Batch22	0.23	7	6	2	838.76
ECTC	Batch22	0.23	7	12	1	896.09
ECTC	Batch22	0.23	7	12	2	915.08
ECTC	Batch22	0.33	10	0	1	919.17
ECTC	Batch22	0.33	10	0	2	894.55
ECTC	Batch22	0.33	10	6	1	842.83
ECTC	Batch22	0.33	10	6	2	876.09
ECTC	Batch22	0.33	10	12	1	836.56
ECTC	Batch22	0.33	10	12	2	898.22
ECTC	Batch22	0.40	12	0	1	821.22
ECTC	Batch22	0.40	12	0	2	892.95
ECTC	Batch22	0.40	12	6	1	919.78
ECTC	Batch22	0.40	12	6	2	903.12
ECTC	Batch22	0.40	12	12	1	892.86
ECTC	Batch22	0.40	12	12	2	856.42
ECTC	Batch22	0.47	14	0	1	853.87
ECTC	Batch22	0.47	14	0	2	800.40
ECTC	Batch22	0.47	14	6	1	854.99
ECTC	Batch22	0.47	14	6	2	817.88
ECTC	Batch22	0.47	14	12	1	829.49
ECTC	Batch22	0.47	14	12	2	824.43
ECTC	Batch23	0.00	0	0	1	885.84
ECTC	Batch23	0.00	0	0	2	891.82
ECTC	Batch23	0.00	0	6	1	860.09
ECTC	Batch23	0.00	0	6	2	902.89
ECTC	Batch23	0.00	0	12	1	954.00
ECTC	Batch23	0.00	0	12	2	915.20
ECTC	Batch23	0.10	3	0	1	867.03
ECTC	Batch23	0.10	3	0	2	868.84
ECTC	Batch23	0.10	3	6	1	878.77
ECTC	Batch23	0.10	3	6	2	908.05
ECTC	Batch23	0.10	3	12	1	847.95
ECTC	Batch23	0.10	3	12	2	901.20
ECTC	Batch23	0.23	7	0	1	909.07
ECTC	Batch23	0.23	7	0	2	855.40
ECTC	Batch23	0.23	7	6	1	909.71
ECTC	Batch23	0.23	7	6	2	920.68
ECTC	Batch23	0.23	7	12	1	840.10
ECTC	Batch23	0.23	7	12	2	869.64
ECTC	Batch23	0.33	10	0	1	854.87
ECTC	Batch23	0.33	10	0	2	840.90
ECTC	Batch23	0.33	10	6	1	884.82
ECTC	Batch23	0.33	10	6	2	828.21
ECTC	Batch23	0.33	10	12	1	923.80
ECTC	Batch23	0.33	10	12	2	866.02
ECTC	Batch23	0.40	12	0	1	904.33
ECTC	Batch23	0.40	12	0	2	888.78
ECTC	Batch23	0.40	12	6	1	907.48
ECTC	Batch23	0.40	12	6	2	901.94
ECTC	Batch23	0.40	12	12	1	865.60
ECTC	Batch23	0.40	12	12	2	880.71
ECTC	Batch23	0.47	14	0	1	883.46
ECTC	Batch23	0.47	14	0	2	855.08
ECTC	Batch23	0.47	14	6	1	891.26
ECTC	Batch23	0.47	14	6	2	865.91
ECTC	Batch23	0.47	14	12	1	883.16
ECTC	Batch23	0.47	14	12	2	898.20
ECTC	Batch24	0.00	0	0	1	908.04
ECTC	Batch24	0.00	0	0	2	871.27
ECTC	Batch24	0.00	0	6	1	890.07
ECTC	Batch24	0.00	0	6	2	897.84
ECTC	Batch24	0.00	0	12	1	861.54
ECTC	Batch24	0.00	0	12	2	959.62
ECTC	Batch24	0.10	3	0	1	921.04
ECTC	Batch24	0.10	3	0	2	942.21
ECTC	Batch24	0.10	3	6	1	892.54
ECTC	Batch24	0.10	3	6	2	904.06
ECTC	Batch24	0.10	3	12	1	913.18
ECTC	Batch24	0.10	3	12	2	922.91
ECTC	Batch24	0.23	7	0	1	918.07
ECTC	Batch24	0.23	7	0	2	877.06
ECTC	Batch24	0.23	7	6	1	859.84
ECTC	Batch24	0.23	7	6	2	857.23
ECTC	Batch24	0.23	7	12	1	900.90
ECTC	Batch24	0.23	7	12	2	890.48
ECTC	Batch24	0.33	10	0	1	913.32
ECTC	Batch24	0.33	10	0	2	922.48
ECTC	Batch24	0.33	10	6	1	922.92
ECTC	Batch24	0.33	10	6	2	903.36
ECTC	Batch24	0.33	10	12	1	899.01
ECTC	Batch24	0.33	10	12	2	852.71
ECTC	Batch24	0.40	12	0	1	871.44
ECTC	Batch24	0.40	12	0	2	910.54
ECTC	Batch24	0.40	12	6	1	864.77
ECTC	Batch24	0.40	12	6	2	850.33
ECTC	Batch24	0.40	12	12	1	903.76
ECTC	Batch24	0.40	12	12	2	915.87
ECTC	Batch24	0.47	14	0	1	813.04
ECTC	Batch24	0.47	14	0	2	875.33
ECTC	Batch24	0.47	14	6	1	899.73
ECTC	Batch24	0.47	14	6	2	848.06
ECTC	Batch24	0.47	14	12	1	826.09
ECTC	Batch24	0.47	14	12	2	826.65
